# Supplementary material for: Evolution of a cis-Acting SNP That Controls Type VI Secretion in Vibrio cholerae
Source: mBio. 2022 May 23;13(3):e00422-22. doi: 10.1128/mbio.00422-22 (PMC9239110; doi:10.1128/mbio.00422-22)
Supplement: TABLE S1 [file mbio.00422-22-s0001.xlsx]

## Sheet: Sheet1
Bacterial strain	Genotype and description	Carrying plasmid	Strain Source
BGT41	V. cholerae VC22 O1		Bernardy et al., 2016
BGT62	V. cholerae 2512-86 O1		Bernardy et al., 2016
BGT65	V. cholerae 2479-86 O1		Bernardy et al., 2016
BGT69	V. cholerae 3223-74 O1		Bernardy et al., 2016
BH1512	V. cholerae C6706 O1 El Tor	pBB1	This study
BH1514	V. cholerae C6706 O1 El Tor		Thelin and Taylor, 1996
BH1546	V. cholerae C6706 ΔhapR	pBB1	This study
BH1659	V. cholerae C6706 ΔluxO	pBB1	This study
CC116	E. coli NRD204 MG1655 ΔaraBAD::cat ΔlacZ::pKAS-sfGFP		Crisan et al., 2021
EB282	V. cholerae 2011EL-1141 O1		Bernardy et al., 2016
EB286	V. cholerae 2011EL-1938 O1		Bernardy et al., 2016
EB290	V. cholerae 2012V-1001 O1		Bernardy et al., 2016
JT101	V. cholerae C6706 Ptac-qstR		Thomas et al., 2017
JT932	V. cholerae C6706 Ptac-qstR ΔvasK		Thomas et al., 2017
PB501	E. coli NRD204 MG1655 ΔaraBAD::cat		De Lay and Cronan, 2007
SK10	V. cholerae 2512-86 ΔvasK		This study
SK11	V. cholerae 2479-86 ΔvasK		This study
SK12	V. cholerae VC22 ΔvasK		This study
SK19	V. cholerae V52 O37	pBB1	This study
SK30	V. cholerae 3223-74 ΔlacZ::IGR3223-74vipA-T7RBS-sfGFP		This study
SK31	V. cholerae 3223-74 ΔtfoY ΔlacZ::IGR3223-74vipA-T7RBS-sfGFP		This study
SK32	V. cholerae 3223-74 ΔqstR ΔlacZ::IGR3223-74vipA-T7RBS-sfGFP		This study
SK34	V. cholerae 3223-74 ΔqstR ΔtfoY ΔlacZ::IGR3223-74vipA-T7RBS-sfGFP		This study
SK36	V. cholerae V52 ΔqstR ΔlacZ::IGRV52vipA-T7RBS-sfGFP		This study
SK37	V. cholerae C6706 5'IGR of T6SS large cluster is replaced with the 5'IGR from V52 ΔlacZ::5'IGRV52vipA-T7RBS-sfGFP		This study
SK38	V. cholerae C6706 Ptac-qstR Δtfoy ΔlacZ::IGRC6706vipA-T7RBS-sfGFP		This study
SK39	V. cholerae C6706 5'IGR of T6SS large cluster is replaced with the 5'IGR from 3223-74 ΔlacZ::5'IGR3223-74vipA-T7RBS-sfGFP		This study
SN433	V. cholerae C6706 Ptac-qstR	pKE2	This study
SN436	V. cholerae C6706 ΔqstR	pKE2	This study
SN467	E. coli NRD204 MG1655	pKE2	This study
SN498	V. cholerae 3223-74 ΔtfoY	pSN27	This study
SN511	E. coli NRD204 MG1655	pSN27	This study
SN513	V. cholerae C6706 Ptac-qstR ΔtfoY		This study
SN522	V. cholerae 3223-74 O1	pSN27	This study
SN598	V. cholerae C6706 Ptac-qstR 5'IGR-T7terminator-vipA		This study
SN632	V. cholerae 3223-74 ΔqstR ΔtfoY		This study
SN682	V. cholerae C6706 5'IGR of T6SS large cluster is replaced with the 5'IGR from 3223-74		This study
SN701	V. cholerae 3223-74 O1	pBB1	This study
SN740	V. cholerae 3223-74 ΔhapR	pBB1	This study
SN741	V. cholerae 3223-74 ΔluxO	pBB1	This study
SN796	V. cholerae 3223-74 O1	pSLS3	This study
SN797	V. cholerae C6706 O1 El Tor	pSLS3	This study
SN798	E. coli NRD204 MG1655	pSLS3	This study
SN830	V. cholerae C6706 5'IGR of T6SS large cluster is replaced with the 5'IGR from 3223-74 ΔtfoY		This study
SN842	V. cholerae C6706 5'IGR of T6SS large cluster is replaced with the 5'IGR from V52		This study
SN846	V. cholerae C6706 5'IGR of T6SS large cluster is replaced with the 5'IGR from V52 ΔtfoY		This study
SN849	V. cholerae C6706 5'IGR of T6SS large cluster is replaced with the 5'IGR from V52 ΔqstR		This study
SN869	V. cholerae 3223-74 Δ5'IGRvipA::T-68G		This study
SN870	V. cholerae C6706 ΔtfoY		This study
SN876	V. cholerae V52 ΔqstR		This study
SN877	V. cholerae 3223-74 Δ5'IGRvipA::T-68G Ptac-qstR		This study
SN890	V. cholerae V52 ΔlacZ::IGRV52vipA-T7RBS-sfGFP		This study
SN891	V. cholerae C6706 Ptac-qstR ΔlacZ::IGRC6706vipA-T7RBS-sfGFP		This study
SN892	V. cholerae C6706 ΔlacZ::IGRC6706vipA-T7RBS-sfGFP		This study
SN893	V. cholerae C6706 ΔqstR ΔlacZ::IGRC6706vipA-T7RBS-sfGFP		This study
SN894	V. cholerae V52 ΔtfoY ΔlacZ::IGRV52vipA-T7RBS-sfGFP		This study
SN895	V. cholerae 3223-74 Δ5'IGRvipA::T-68C		This study
SN896	V. cholerae 3223-74 Δ5'IGRvipA::T-68A		This study
SN897	V. cholerae 3223-74 Δ5'IGRvipA::T-68G ΔqstR		This study
SN903	V. cholerae C6706 5'IGR of T6SS large cluster is replaced with the 5'IGR from V52 ΔtfoY ΔlacZ::5'IGRV52vipA-T7RBS-sfGFP		This study
SN904	V. cholerae C6706 5'IGR of T6SS large cluster is replaced with the 5'IGR from 3223-74 ΔtfoY ΔlacZ::5'IGR3223-74vipA-T7RBS-sfGFP		This study
SN905	V. cholerae 3223-74 Δ5'IGRvipA::T-68G ΔlacZ::Δ5'IGRvipA::T-68G-T7RBS-sfGFP		This study
SN906	V. cholerae 3223-74 Δ5'IGRvipA::T-68G ΔlacZ::Δ5'IGRvipA::T-68G-T7RBS-sfGFP Ptac-qstR		This study
SN907	V. cholerae 3223-74 Δ5'IGRvipA::T-68G ΔlacZ::Δ5'IGRvipA::T-68G-T7RBS-sfGFP ΔqstR		This study
SN927	V. cholerae C6706 5'IGR of T6SS large cluster is replaced with the 5'IGR from V52 ΔqstR ΔlacZ::5'IGRV52vipA-T7RBS-sfGFP		This study
SN930	V. cholerae 3223-74 T7terminator-5'IGR-vipA		This study
SN931	V. cholerae C6706 T7terminator-5'IGR-vipA		This study
SW38	V. cholerae 2011EL-1939 O1		Bernardy et al., 2016
SW491	V. cholerae V52 O37		Zinnaka and Carpenter, 1972
SW75	V. cholerae C6706 ΔqstR		This study
TH51	V. cholerae V52 ΔtfoY		This study
TH59	V. cholerae V52 ΔvasK		This study
TH63	V. cholerae 3223-74 ΔvasK		This study
TH66	V. cholerae 3223-74 ΔtfoY		This study
TH69	V. cholerae VC22 ΔtfoY		This study
TH70	V. cholerae 2512-86 ΔtfoY		This study
TH71	V. cholerae 2479-86 ΔtfoY		This study
TH74	V. cholerae VC22 ΔqstR		This study
TH75	V. cholerae 2512-86 ΔqstR		This study
TH77	V. cholerae 2479-86 ΔqstR		This study
TH79	V. cholerae 3223-74 ΔqstR		This study
