# Supplementary material for: Evolution of a cis-Acting SNP That Controls Type VI Secretion in Vibrio cholerae
Source: mBio. 2022 May 23;13(3):e00422-22. doi: 10.1128/mbio.00422-22 (PMC9239110; doi:10.1128/mbio.00422-22)
Supplement: TABLE S2 [file mbio.00422-22-s0002.xlsx]

## Sheet: For main figures
Plasmid	Description	Cloning Vector	Antibiotic Resistance	Counter selectable marker	Source
pBB1	luxCDABE of V. harveyi on a cosmid	-	Tetracycline	-	Miller et al., 2002
pKE2	pSLS3-T6IGRC6706-sfGFP	pSLS3	Chloramphenicol	-	This study
pSLS3	Cloning vector	-	Chloramphenicol	-	Tu and Bassler, 2007
pSN27	pSLS3-T6IGR3223-74-sfGFP	pSLS3	Chloramphenicol	-	This study
pRE118	Cloning vector	-	Kanamycin	Sucrose	https://www.addgene.org/43830/
pKAS32-Amp	Cloning vector	-	Ampicillin	Streptomycin	Skorupski and Taylor, 1996
pKAS32-Kan	Cloning vector	-	Kanamycin	Streptomycin	Skorupski and Taylor, 1996
pJT88	adding Ptac promoter upstream of qstR in C6706	pKAS32-Amp	Ampicillin	Streptomycin	Thomas et al., 2017
pJT634	vasK clean deletion in C6706	pKAS32-Amp	Ampicillin	Streptomycin	Thomas et al., 2017
pSW55	qstR clean deletion in C6706	pKAS32-Amp	Ampicillin	Streptomycin	Thomas et al., 2017
pSN58	hapR clean deletion in 3223-74	pRE118	Kanamycin	Sucrose	This study
pSN40	luxO in-frame deletion in 3223-74	pRE118	Kanamycin	Sucrose	This study
pCC115	Insert pKAS-Kan-Ptac-T7RBS-sfGFP in E. coli MG1655 lacZ	pKAS32-Kan	Kanamycin	N/A - Only used for intergration	Crisan et al., 2021
pJT981	vasK clean deletion in environmental isolates and V52	pRE118	Kanamycin	Sucrose	This study
pSN67-C6706	Insert IGRC6706vipA-T7RBS-sfGFP in V. cholerae lacZ	pRE118	Kanamycin	Sucrose	This study
pSN67-V52	Insert IGRV52vipA-T7RBS-sfGFP in V. cholerae lacZ	pRE118	Kanamycin	Sucrose	This study
pSN67-3223-74	Insert IGR3223-74vipA-T7RBS-sfGFP in V. cholerae lacZ	pRE118	Kanamycin	Sucrose	This study
pSK3	Insert IGR3223-74vipA::T-68G-T7RBS-sfGFP in 3223-74 lacZ	pRE118	Kanamycin	Sucrose	This study
pTH25	tfoY deletion in environmental isolates and V52	pRE118	Kanamycin	Sucrose	This study
pTH30	qstR deletion in environmental isolates and V52	pRE118	Kanamycin	Sucrose	This study
pJT85	tfoY clean deletion in C6706	pKAS32-Amp	Ampicillin	Streptomycin	This study
pSN78	V. cholerae C6706 5'IGR of T6SS large cluster is replaced with the 5'IGR from V52	pKAS32-Kan	Kanamycin	Streptomycin	This study
pSN20	V. cholerae C6706 5'IGR of T6SS large cluster is replaced with the 5'IGR from 3223-74	pKAS32-Kan	Kanamycin	Streptomycin	This study
pHN1	Insert T7 terminator before the start codon of vipA in V. cholerae C6706	pKAS32-Kan	Kanamycin	Streptomycin	This study
pSN95	Insert T7 terminator after the coding sequence of vca0106 in V. cholerae C6706	pRE118	Kanamycin	Sucrose	This study
pSN96	Insert T7 terminator after the coding sequence of vca0106 in V. cholerae 3223-74	pRE118	Kanamycin	Sucrose	This study
pSN87	Introducing a SNP at -68 of the 5'IGR of T6SS large cluster in 3223-74	pRE118	Kanamycin	Sucrose	This study
