# Supplementary material for: Evolution of a cis-Acting SNP That Controls Type VI Secretion in Vibrio cholerae
Source: mBio. 2022 May 23;13(3):e00422-22. doi: 10.1128/mbio.00422-22 (PMC9239110; doi:10.1128/mbio.00422-22)
Supplement: TABLE S3 [file mbio.00422-22-s0003.xlsx]

## Sheet: Sheet1
Primers	Description	Sequence (5'-3')
GT2899	Constructing pKE2 - Primer overlapping pSLS vector and 5' IGR of C6706/3223-74 T6SS large cluster	TGCATGCGGCGCCTGATCTGTTCCCTGTTAAGTATTATTTAAGTATGGTTATTGG
GT2900	Constructing pKE2 - Primer overlapping T7RBS-sfGFP and 5' IGR of C6706 T6SS large cluster	ATTATTTCTAGGGCCAAACGTTGTCAATGAAAC
GT2901	Constructing pKE2 - Primer overlapping 5' IGR of C6706 T6SS large cluster and T7RBS-sfGFP	ACAACGTTTGGCCCTAGAAATAATTTTGTTTAACTTTAAGAAGGAG
GT2902	Constructing pKE2 - Primer overlapping pSLS vector and T7RBS-sfGFP	GCTTGCTCAATCAATCACCGTCACTTGTACAGCTCGTCCAT
GT2943	Constructing pSN27 - Primer overlapping T7RBS-sfGFP and 5' IGR of 3223-74 T6SS large cluster	AAATTATTTCTAGGCCAAACGTTGTCAATG
GT2944	Constructing pSN27 - Primer overlapping 5' IGR of 3223-74 T6SS large cluster and T7RBS-sfGFP	ACAACGTTTGGCCTAGAAATAATTTTGTTTAACTTTAAGAAGGAG
GT2745	Confirming the constructs with pSLS3 vector backbone	ATGAAGGGTCTTTTTGCATG
GT2746	Confirming the constructs with pSLS3 vector backbone	TACAAGCATAAAGCTTGCTCAAT
GT2566	Confirming the 5' IGR sequence of the T6SS large cluster	CGCTTGAGTCATGTCTACC
GT2567	Confirming the 5' IGR sequence of the T6SS large cluster	AGTCAGCTTGTTTTTCACCG
GT3264	Confirming cDNA sample contains vipA transcript - binds to the non-coding region of C6706 vipA	TTTCAAATCCTTAGCCGACTTC
GT3265	5' RACE - for reverse transcription and binds to the coding region of C6706 vipA	TAATGACTGTAAACGCTCACGA
GT3269	5' RACE - for reverse transcription and binds to the coding region of 3223-74 vipA	TAGTGACTGTAAACGCTCACGA
GT3270	Confirming cDNA sample contains vipA transcript - binds to the non-coding region of 3223-74 vipA	GAATGCTGAGCTTCCAGTTGAA
GT3056	5' RACE - for sequencing the 5' IGR of C6706/3223-74 T6SS large cluster	CCACCGCATCAGGAGCGAAG
GT3060	5' RACE - for sequencing the 5' IGR of C6706/3223-74 T6SS large cluster	CAATACCTATGCCAAACGTTGTC
GT3266	Confirming gDNA contamination in RNA samples by amplifying rrsA	ACCTTACCTACTCTTGACATCCA
GT3267	Confirming gDNA contamination in RNA samples by amplifying rrsA	CCCAACATTTCACAACACGAG
Primers for cloning	Description	Sequence (5'-3')
GT3045	Confirming the constructs with pRE118 vector backbone	CATCCAACGCCATTCATGGC
GT3046	Confirming the constructs with pRE118 vector backbone	CTAATCAGAATTGGTTAATTGGTTGTAACACTGG
GT3103	Constructing pSN58 - Primer overlapping pRE118 and 3223-74 1000bp upstream of hapR	CTCGATATCGCATGCGGTACTCGAGGATGGCCGAC
GT3104	Constructing pSN58 - Primer overlapping 3223-74 1000bp downstream and 1000bp upstream of hapR	CTGCCCAAGAAATTTGCTCTAATGATTATTTTGTTATTTGCT
GT3105	Constructing pSN58 - Primer overlapping 3223-74 1000bp upstream and 1000bp downstream of hapR	CATTAGAGCAAATTTCTTGGGCAGCACAAAG
GT3106	Constructing pSN58 - Primer overlapping pRE118 and 3223-74 1000bp downstream of hapR	CGACGGATCCCAAGCTTCTTACATCACACAACGCGC
GT178	hapR deletion check	CTTTCACTTTGTTTAAGGTATTCCCTGTATCG
GT179	hapR deletion check	GCACGCCTCTGATCAGTGATCC
GT3009	Constructing pSN40 - Primer overlapping pRE118 and 3223-74 1000bp upstream of luxO	CATGAATTCCCGGGAGAGCTGGATCAACTTGCTCCGTG
GT3010	Constructing pSN58 - Primer overlapping 3223-74 1000bp downstream and 1000bp upstream of luxO	GGAATATTACCATAGGTAAGAACGATACAGCGC
GT3011	Constructing pSN58 - Primer overlapping 3223-74 1000bp upstream and 1000bp downstream of luxO	TCGTTCTTACCTATGGTAATATTCCTCGCGC
GT3012	Constructing pSN58 - Primer overlapping pRE118 and 3223-74 1000bp downstream of luxO	CGACGGATCCCAAGCTTCTTTCAATCTTATTCGCAACATGCT
GT1412	luxO deletion check	CAAAATGCAATTCCAAATGCAATTATT
GT1413	luxO deletion check	GTTCACCAAGAAAAATGTTGACC
GT1201	Constructing pJT88 - Primer overlapping pKAS-Amp and C6706 500bp upstream of qstR	CGCATGCTAGCTATAGTTCTAGATCACCAGCCACTTCTGCC
GT1202	Constructing pJT88 - Primer overlapping Ptac and C6706 500bp upstream of qstR	CCAGAACCGTTATGATGTCGGATGAATTACAGACTCAGTTAATATG
GT1203	Constructing pJT88 - Primer overlapping C6706 500bp upstream of qstR and Ptac	CATATTAACTGAGTCTGTAATTCATCCGACATCATAACGGTTCTGG
GT1204	Constructing pJT88 - Primer overlapping C6706 500bp downstream of qstR and Ptac	GCATAGTTGGCTCGTTGCATTTTAGCTTCCTTAGCTCCTGAA
GT1205	Constructing pJT88 - Primer overlapping Ptac and C6706 500bp downstream of qstR	TTCAGGAGCTAAGGAAGCTAAAATGCAACGAGCCAACTATGC
GT1206	Constructing pJT88 - Primer overlapping pKAS-Amp and C6706 500bp downstream of qstR	TTAACGGCTGACATGGGAATTCTGTAAACAGCGCAGGATCTG
GT1062	Constructing pSW55 - Primer overlapping pKAS-Amp and C6706 500bp upstream of qstR	CGCATGCTAGCTATAGTTCTAGATCACCAGCCACTTCTGCCAATTTTC
GT1063	Constructing pSW55 - Primer overlapping C6706 500bp downstream and 500bp upstream of qstR	CCGCTAGGTTGAGCGCCTGATGAATTACAGACTCAG
GT1064	Constructing pSW55 - Primer overlapping C6706 500bp upstream and 500bp upstream of qstR	CTGAGTCTGTAATTCATCAGGCGCTCAACCTAGCGG
GT1065	Constructing pSW55 - Primer overlapping pKAS-Amp and C6706 500bp downstream of qstR	TTAACGGCTGACATGGGAATTGACCCAAGCCTTTCATTTCGC
GT1207	Ptac-qstR or qstR deletion check (for C6706)	CGCCATATTAAGTGCATTATTTC
GT1208	Ptac-qstR or qstR deletion check (for C6706)	GCATTGTTACTACATTTTTCTCC
GT1863	Constructing pJT634 - Primer overlapping pKAS-Amp and C6706 500bp upstream of vasK	CGCATGCTAGCTATAGTTCTAGAGGATGAGTTACACCATTGCC
GT1864	Constructing pJT634 - Primer overlapping C6706 500bp downstream and 500bp upstream of vasK	AAAACTCGCTCTGGCAACCTAGAATTGTGTCCTTGTTTACTCTG
GT1865	Constructing pJT634 - Primer overlapping C6706 500bp upstream and 500bp upstream of vasK	CAGAGTAAACAAGGACACAATTCTAGGTTGCCAGAGCGAGTTTT
GT1866	Constructing pJT634 - Primer overlapping pKAS-Amp and C6706 500bp downstream of vasK	TTAACGGCTGACATGGGAATTCCAGCTGATGTAACCGCTCG
GT1867	vasK deletion check	CCGAGTTTAGTGGAACAAATTC
GT1868	vasK deletion check	CAACTTCGTCCTAAAAAGCCAG
GT2911	Constructing pCC115 - Primer overlapping pKAS-Kan and E. coli MG1655 1000bp upstream of lacZ	TTGCGCATGCTAGCTATAGTTCTGTTGACTGTAGCGGCTGAT
GT2912	Constructing pCC115 - Primer overlapping Ptac-T7RBS-sfGFP and E. coli MG1655 1000bp upstream of lacZ	TGTACAAGTGACGTCATAGCGATAACGAGCTC
GT2913	Constructing pCC115 - Primer overlapping E. coli MG1655 1000bp upstream of lacZ and Ptac-T7RBS-sfGFP	CGCTATGACGTCACTTGTACAGCTCGTCCAT
GT2914	Constructing pCC115 - Primer overlapping E. coli MG1655 1000bp downstream of lacZ and Ptac-T7RBS-sfGFP	CGAATACCTGTTCTTGACAATTAATCATCGGCTCGTATAA
GT2915	Constructing pCC115 - Primer overlapping Ptac-T7RBS-sfGFP and E. coli MG1655 1000bp downstream of lacZ	ATTAATTGTCAAGAACAGGTATTCGCTGGTCACT
GT2916	Constructing pCC115 - Primer overlapping pKAS-Kan and E. coli MG1655 1000bp downstream of lacZ	CACTTAACGGCTGACATGGGGGTGGTTGAACTGCACACCG
GT2451	Confirming the constructs with pKAS-Kan/pKAS-Amp vector backbone	TCAGCGCTTTAAATTTGC
GT2452	Confirming the constructs with pKAS-Kan/pKAS-Amp vector backbone	TTTCAGTGACACAGGAACAC
GT2238	Constructing pJT981 - Primer overlapping pKAS-Kan and C6706 1000bp upstream of vasK	GGGAGAGCTCGATATCGCATGCAGCGGATCGCCAAGC
GT2239	Constructing pJT981 - Primer overlapping C6706 1000bp downstream and 1000bp upstream of vasK	TCTGGCAACCTAGAATTGTGTCCTTGTTTACTCTGACG
GT2240	Constructing pJT981 - Primer overlapping C6706 1000bp upstream and 1000bp upstream of vasK	AGGACACAATTCTAGGTTGCCAGAGCGAGTTTT
GT2241	Constructing pJT981 - Primer overlapping pKAS-Kan and C6706 1000bp downstream of vasK	CGACGGATCCCAAGCTTCTTCTAGATGCTGCTGAAGGGCAAAC
GT3151	Constructing pSN67 - Primer overlapping pRE118 and V. cholerae 1000bp upstream of lacZ	CTCGATATCGCATGCGGTACTATTGAGGGGATGACGCTTT
GT3152	Constructing pSN67 and pSK3 - Primer overlapping IGRvipA-T7RBS-sfGFP and V. cholerae 1000bp upstream of lacZ	CTTAACAGGGAATCAATGCAGTCTTATTGTGTCG
GT3153	Constructing pSN67 and pSK3 - Primer overlapping V. cholerae 1000bp upstream of lacZ and IGRvipA-T7RBS-sfGFP	GACTGCATTGATTCCCTGTTAAGTATTATTTAAGTATGGTTATT
GT3154	Constructing pSN67 and pSK3 - Primer overlapping V. cholerae 1000bp downstream of lacZ and IGRvipA-T7RBS-sfGFP	ATGAATACCACCTCACTTGTACAGCTCGTCC
GT3155	Constructing pSN67 and pSK3 - Primer overlapping IGRvipA-T7RBS-sfGFP and V. cholerae 1000bp downstream of lacZ	CTGTACAAGTGAGGTGGTATTCATGCTCTGG
GT3156	Constructing pSN67 and pSK3 - Primer overlapping pRE118 and V. cholerae 1000bp downstream of lacZ	CGACGGATCCCAAGCTTCTTCCAGAACTCGGGCATG
GT313	sfGFP insertion in lacZ check	GCCTTAAGGCTCTCTGGC
GT3143	sfGFP insertion in lacZ check	GGATCTTGAAGTTCACCTTGAT
GT2366	Constructing pTH25 - Primer overlapping pRE118 and 1496-86 1000bp upstream of tfoY	GGGAGAGCTCGATATCGCATGCGACCTGACCCAAGAGCTGCA
GT2367	Constructing pTH25 - Primer overlapping 1496-86 1000bp downstream and 1000bp upstream of tfoY	TCAAAATGAAACTCACATGCTGTTAGTCTCGGAGTATTGTTACA
GT2368	Constructing pTH25 - Primer overlapping 1496-86 1000bp upstream and 1000bp downstream of tfoY	AGACTAACAGCATGTGAGTTTCATTTTGAGTTCATCAACGCCTGTAATCA
GT2369	Constructing pTH25 - Primer overlapping pRE118 and 1496-86 1000bp downstream of tfoY	CGACGGATCCCAAGCTTCTTCTAGATTACTTCACTGGCGATTGAGTGGC
GT2370	tfoY deletion check (for environmental isolates)	ATTAATTTTTATCAGGAAAAATGTCACGCACAGG
GT2371	tfoY deletion check (for environmental isolates)	CCGACGTGTCACTCCAAGTCA
GT2373	Constructing pTH30 - Primer overlapping pRE118 and 1496-86 1000bp upstream of qstR	GGGAGAGCTCGATATCGCATGCGTTTTTCTTGTACATGTTTTCGTAG
GT2374	Constructing pTH30 - Primer overlapping 1496-86 1000bp downstream and 1000bp upstream of qstR	TGTAATTCATCATGTAAAGGCGCTCAACCTAGC
GT2375	Constructing pTH30 - Primer overlapping 1496-86 1000bp upstream and 1000bp downstream of qstR	TTGAGCGCCTTTACATGATGAATTACAGACTCAGTTAATATGAAATAAT
GT2376	Constructing pTH30 - Primer overlapping pRE118 and 1496-86 1000bp downstream of qstR	CGACGGATCCCAAGCTTCTTCTAGACGAACGCCACTAACCG
GT2377	qstR deletion check (for environmental isolates)	GATACCCGCTTGAATCGCTTCA
GT2378	qstR deletion check (for environmental isolates)	AGTCGGCAAGGATAACACCG
GT1190	Constructing pJT85 - Primer overlapping pKAS-Amp and C6706 500bp upstream of tfoY	CGCATGCTAGCTATAGTTCTAGACGGAGGCCAAGTTGACCG
GT1191	Constructing pJT85 - Primer overlapping C6706 500bp downstream and 500bp upstream of tfoY	CGTTGATGAACTCAAAATGAAACGCTGTTAGTCTCGGAGTATTG
GT1192	Constructing pJT85 - Primer overlapping C6706 500bp upstream and 500bp upstream of tfoY	CAATACTCCGAGACTAACAGCGTTTCATTTTGAGTTCATCAACG
GT1193	Constructing pJT85 - Primer overlapping pKAS-Amp and C6706 500bp downstream of tfoY	TTAACGGCTGACATGGGAATTCGCTTGCAGCAAATGGGCATC
GT1199	tfoY deletion check (for C6706)	CGAGTATTATTAGTAGGGCTC
GT1200	tfoY deletion check (for C6706)	AACACAGGATGATTACAGGCG
GT2844	Constructing pSN20 - Primer overlapping pKAS-Kan and 500bp upstream of C6706 5'IGR of T6SS large cluster	TTGCGCATGCTAGCTATAGTTACAGATTGAGCAAGGAGAGG
GT2845	Constructing pSN20 - Primer overlapping 3223-74 5'IGR of T6SS large cluster and 500bp upstream of C6706 5'IGR of T6SS large cluster	GTGTTGTTGTATTTAACCATACTTAAATAATACTTAACAGGGAAC
GT2846	Constructing pSN20 - Primer overlapping 500bp upstream of C6706 5'IGR of T6SS large cluster and 3223-74 5'IGR of T6SS large cluster	TAAGTATGGTTAAATACAACAACACTCTGTGATACG
GT2847	Constructing pSN20 - Primer overlapping 500bp downstream of C6706 5'IGR of T6SS large cluster and 3223-74 5'IGR of T6SS large cluster	CTTCTTTAGACATATTACGTCTCCAATACCTATGC
GT2848	Constructing pSN20 - Primer overlapping 3223-74 5'IGR of T6SS large cluster and 500bp downstream of C6706 5'IGR of T6SS large cluster	TGGAGACGTAATATGTCTAAAGAAGGAAGTGTAGCTC
GT2849	Constructing pSN20 - Primer overlapping pKAS-Kan and 500bp downstream of C6706 5'IGR of T6SS large cluster	CACTTAACGGCTGACATGGGTGTGGCTCTTCTTGACCACT
GT2882	Constructing pSN78 - Primer overlapping pKAS-Kan and 500bp upstream of C6706 5'IGR of T6SS large cluster	TTGCGCATGCTAGCTATAGTTAACACCCCGCAGC
GT2883	Constructing pSN78 - Primer overlapping V52 5'IGR of T6SS large cluster and 500bp upstream of C6706 5'IGR of T6SS large cluster	ACTTAACAGGGAACTAATTATCCCAGTAAGCATCATGG
GT2884	Constructing pSN78 - Primer overlapping 500bp upstream of C6706 5'IGR of T6SS large cluster and V52 5'IGR of T6SS large cluster	TGGGATAATTAGTTCCCTGTTAAGTATTATTTAAGTATGGTTATTGG
GT2885	Constructing pSN78 - Primer overlapping 500bp downstream of C6706 5'IGR of T6SS large cluster and V52 5'IGR of T6SS large cluster	CTTCTTTAGACATATTACGTCTCCAATACCTATGC
GT2886	Constructing pSN78 - Primer overlapping V52 5'IGR of T6SS large cluster and 500bp downstream of C6706 5'IGR of T6SS large cluster	TGGAGACGTAATATGTCTAAAGAAGGAAGTGTAGCTC
GT2887	Constructing pSN78 - Primer overlapping pKAS-Kan and 500bp downstream of C6706 5'IGR of T6SS large cluster	CACTTAACGGCTGACATGGGTGTGGCTCTTCTTGACCACT
GT3220	Constructing pSN87 - Primer overlapping pRE118 and 500bp upstream of the -68 of T6SS large cluster 5'IGR in 3223-74	CTCGATATCGCATGCGGTACTATCCCATGCCTGGTAGCC
GT3221 (-68 T-to-G)	Constructing pSN87 - Primer overlapping the -68 of T6SS large cluster 5'IGR and 500bp upstream of the -68 of T6SS large cluster 5'IGR in 3223-74	ACCCCAAAATATATCCAATAACCATACT
GT3221 (-68 T-to-G)	Constructing pSN87 - Primer overlapping 500bp upstream of the -68 of T6SS large cluster 5'IGR and the -68 of T6SS large cluster 5'IGR in 3223-74	TGGTTATTGGATATATTTTGGGGTAAAAGAT
GT3223	Constructing pSN87 - Primer overlapping 500bp downstream of the -68 of T6SS large cluster 5'IGR and the -68 of T6SS large cluster 5'IGR in 3223-74	CTTCTTTAGACATATTACGTCTCCAATACCTATGC
GT3224	Constructing pSN87 - Primer overlapping the -68 of T6SS large cluster 5'IGR and 500bp downstream of the -68 of T6SS large cluster 5'IGR in 3223-74	TGGAGACGTAATATGTCTAAAGAAGGAAGTGTAGC
GT3225	Constructing pSN87 - Primer overlapping pRE118 and 500bp downstream of the -68 of T6SS large cluster 5'IGR in 3223-74	CGACGGATCCCAAGCTTCTTTTGTGGCTCTTCTTGACCAC
GT3226 (-68 T-to-A)	Constructing pSN87 - Primer overlapping the -68 of T6SS large cluster 5'IGR and 500bp upstream of the -68 of T6SS large cluster 5'IGR in 3223-74	TGGTTATTGGATATATTTTAGGGTAAAAGAT
GT3227 (-68 T-to-A)	Constructing pSN87 - Primer overlapping 500bp upstream of the -68 of T6SS large cluster 5'IGR and the -68 of T6SS large cluster 5'IGR in 3223-74	ACCCTAAAATATATCCAATAACCATACT
GT3228 (-68 T-to-C)	Constructing pSN87 - Primer overlapping the -68 of T6SS large cluster 5'IGR and 500bp upstream of the -68 of T6SS large cluster 5'IGR in 3223-74	TGGTTATTGGATATATTTTCGGGTAAAAGAT
GT3229 (-68 T-to-C)	Constructing pSN87 - Primer overlapping 500bp upstream of the -68 of T6SS large cluster 5'IGR and the -68 of T6SS large cluster 5'IGR in 3223-74	ACCCGAAAATATATCCAATAACCATACT
GT2557	Constructing pHN1 - Primer overlapping pKAS and 500bp upstream of vipA	aaatttgCGCATGCTAGCTATAGTTGCCAAGGCTTACTTCAATC
GT2558	Constructing pHN1 - Primer overlapping T7 terminator and 500bp upstream of vipA	gctttgttagcagTCAATCACTTCCGTGACAC
GT2559	Constructing pHN1 - Primer overlapping 500bp upstream of vipA and T7 terminator	ggaagtgattgactgctaacaaagcccgaa
GT2560	Constructing pHN1 - Primer overlapping 500bp downstream of vipA and T7 terminator	cttctttagacatatccggatatagttcctcctt
GT2561	Constructing pHN1 - Primer overlapping T7 terminator and 500bp downstream of vipA	ctatatccggatatgtctaaagaaggaagtgtagc
GT2562	Constructing pHN1 - Primer overlapping pKAS and 500bp downstream of vipA	aggaacacTTAACGGCTGACATGGGTGTGGCTCTTCTTGACC
GT3306	Constructing pSN95 - Primer overlapping pRE118 and 500bp upstream of 5'IGR and vipA	ctcgatatcgcatgcggtacaacaccctgcagctc
GT3307	Constructing pSN95/96 - Primer overlapping T7 terminator and 500bp upstream of 5'IGR and vipA	gctttgttagcagctaattatcccagtaagcatcatgg
GT3308	Constructing pSN95/96 - Primer overlapping 500bp upstream of 5'IGR and vipA and T7 terminator	tgggataattagctgctaacaaagcccga
GT3309	Constructing pSN95/96 - Primer overlapping 500bp downstream of vipA and T7 terminator	acttaacagggaaatccggatatagttcctcctt
GT3310	Constructing pSN95/96 - Primer overlapping T7 terminator and 500bp downstream of vipA	ctatatccggatttccctgttaagtattatttaagtatggttatt
GT3311	Constructing pSN95 - Primer overlapping pRE118 and 500bp downstream of vipA	CGACGGATCCcaagcttcttcctgtgcatcccccg
GT3312	Constructing pSN96 - Primer overlapping pRE118 and 500bp upstream of 5'IGR and vipA	ctcgatatcgcatgcggtacaacaccccgcagctc
GT3313	Constructing pSN96 - Primer overlapping pRE118 and 500bp downstream of vipA	CGACGGATCCcaagcttcttgctcaacctcagcctg
GT2566	5'IGR of T6SS large cluster check	CGCTTGAGTCATGTCTACC
GT2567	5'IGR of T6SS large cluster check	AGTCAGCTTGTTTTTCACCG
