# Supplementary material for: Evolution of a cis-Acting SNP That Controls Type VI Secretion in Vibrio cholerae
Source: mBio. 2022 May 23;13(3):e00422-22. doi: 10.1128/mbio.00422-22 (PMC9239110; doi:10.1128/mbio.00422-22)
Supplement: TABLE S4 [file mbio.00422-22-s0004.xlsx]

## Sheet: Sheet1
Organism	Lab stock #	Strain	Clincal/Environmental	Serogroup	Assembly accession	T6SS activity	Base at -68 site
Vibrio cholerae	BGT11	MZO-2	Clinical	O14	GCA_001729155.1	Constitutive	T
Vibrio cholerae	BGT5	NCTC 8457	Clinical	O1 El Tor	GCA_000153945.1	Constitutive	T
Vibrio cholerae	SW31	2010EL-1749	Clinical	O1 El Tor	GCA_000237505.2	Constitutive	G
Vibrio cholerae	BGT6	MAK 757	Clinical	O1 El Tor	GCA_000153865.1	Constitutive	T
Vibrio cholerae	BH1514	C6706	Clinical	O1 El Tor	GCA_001857435.1	Inducible	G
Vibrio cholerae	EB293	3546-06	Clinical	O1 El Tor	GCA_000237705.2	Inducible	G
Vibrio cholerae	SW39	3554-08	Clinical	O1 El Tor	GCA_000237725.2	Inducible	G
Vibrio cholerae	SW29	2009V-1096	Clinical	O1 El Tor	GCA_000237445.2	Inducible	G
Vibrio cholerae	EB291	3500-05	Clinical	O1 El Tor	GCA_000237685.2	Inducible	G
Vibrio cholerae	EB287	2010V-1014	Clinical	O1 El Tor	GCA_000237585.2	Inducible	G
Vibrio cholerae	EA810	2010EL-1786	Clinical	O1 El Tor	GCA_000166455.2	Inducible	G
Vibrio cholerae	EB283	2011EL-1137	Clinical	O1 El Tor	GCA_000237645.2	Inducible	G
Vibrio cholerae	BGT10	MO10	Clinical	O139 El Tor	GCA_017948345.1	Inducible	G
Vibrio cholerae	SW491	V52	Clinical	O37	GCA_001857545.1	Constitutive	T
Vibrio cholerae	BGT70	3225-74	Environmental	O1	GCA_001857365.1	Constitutive	T
Vibrio cholerae	BGT69	3223-74	Environmental	O1	GCA_001743085.1	Constitutive	T
Vibrio cholerae	BGT65	2479-86	Environmental	O1	GCA_001857305.1	Constitutive	T
Vibrio cholerae	BGT41	VC22	Environmental	O1	GCA_001729195.1	Constitutive	T
Vibrio cholerae	BGT62	2512-86	Environmental	O1	GCA_001857245.1	Constitutive	T
Vibrio cholerae	BGT7	857	Environmental	O1	GCA_001729125.1	Constitutive	T
Vibrio cholerae	BGT64	692-79	Environmental	O1	GCA_001857285.1	Constitutive	T
Vibrio cholerae	Colwell #10	HE46	Environmental	NAg	GCA_001857515.1	Constitutive	T
Vibrio cholerae	BGT61	2631-78	Environmental	O1	GCA_001857225.1	Constitutive	T
Vibrio cholerae	EB649	3568-07	Environmental	O141	GCA_001857505.1	Constitutive	T
Vibrio cholerae	BGT71	1074-78	Environmental	O1	GCA_001857405.1	Constitutive	T
Vibrio cholerae	BGT8	2740-80	Environmental	O1	GCA_001729185.1	Constitutive	T
Vibrio cholerae	BH2680	SIO	Environmental	NAg	GCA_001857455.1	Constitutive	T
Vibrio cholerae	BGT60	2559-78	Environmental	O1	GCA_001857145.1	Constitutive	T
Vibrio cholerae	BGT67	2497-86	Environmental	O1	GCA_001857355.1	Constitutive	T
Vibrio cholerae	BGT49	VC56	Environmental	O1	GCA_001857175.1	Constitutive	T
Vibrio cholerae	BGT46	VC53	Environmental	NAg	GCA_001857155.1	Constitutive	T
Vibrio cholerae	BGT72	2633-78	Environmental	O1	GCA_001857425.1	Constitutive	T
Vibrio cholerae	BGT63	3272-78	Environmental	O1	GCA_001857265.1	Constitutive	T
Vibrio cholerae	BH2681	TP	Environmental	NAg	GCA_001857485.1	Constitutive	T
Vibrio cholerae	BGT42	VC48	Environmental	NAg	GCA_001857165.1	Constitutive	T
Vibrio cholerae	BGT66	1496-86	Environmental	O1	GCA_001857325.1	Inducible	T
